# Supplementary material for: Radiograph-Based Deep Learning Model to Support Finger Joint Selection for Ultrasound Examination in Rheumatoid Arthritis
Source: Diagnostics (Basel). 2026 May 29;16(11):1689. doi: 10.3390/diagnostics16111689 (PMC13256136; doi:10.3390/diagnostics16111689)
Supplement: Supplementary file 1 [file diagnostics-16-01689-s001.zip]

Archive with 1 entries (1 files):
- diagnostics-4279133-supplementary.pdf
